# Supplementary material for: Ionization States, Cellular Toxicity and Molecular Modeling Studies of Midazolam Complexed with Trimethyl-β-Cyclodextrin
Source: Molecules. 2014 Oct 21;19(10):16861–76. doi: 10.3390/molecules191016861 (PMC6270744; doi:10.3390/molecules191016861)
Supplement: Supplementary File 1 [file molecules-19-16861-s001.zip]

Archive with 3 entries (3 files):
- Supplementary Material 1.pdf
- Supplementary Material 2.pdf
- Supplementary Material 3.pdf
